# Supplementary material for: Characterization of patient-derived site-specific in vivo models of pediatric-type diffuse high-grade glioma using magnetic resonance imaging
Source: Neurooncol Adv. 2026 Feb 27;8(1):vdag049. doi: 10.1093/noajnl/vdag049 (PMC13023044; doi:10.1093/noajnl/vdag049)
Supplement: vdag049_Supplementary_Data [file vdag049_supplementary_data.zip]

Archive with 2 entries (2 files):
- Boult et al_supplementary_revision_clean.docx
- Boult et al_suppl tables_revision.xlsx
